# Supplementary material for: Baseline Platelet Activation and Reactivity in Patients with Critical Limb Ischemia
Source: PLoS One. 2015 Jul 6;10(7):e0131356. doi: 10.1371/journal.pone.0131356 (PMC4492682; doi:10.1371/journal.pone.0131356)
Supplement: S1 File — Database A, Study database. Fig A, Supporting data for Fig 1. Fig B,C, Supporting data for Fig 2 and Fig 3. (ZIP) [file pone.0131356.s001.zip]

Archive with 3 entries (3 files):
- Database A.sav
- fig.A.pzf
- fig.B,C.pzf
